# Supplementary material for: SIRT2-mediated deacetylation of LCK governs the magnitude of T cell receptor signaling
Source: Nat Immunol. 2026 Jan 29;27(2):213–24. doi: 10.1038/s41590-025-02377-3 (PMC12864039; doi:10.1038/s41590-025-02377-3)
Supplement: Supplementary file 2 — Statistical source data. [file 41590_2025_2377_MOESM2_ESM.xlsx]

## Sheet: Figure 1
Figure 1g.	CD4+ P-Y394 LCK+ (%)
	Time (min)	WT			Sirt2-/-
	0	1.52	0.01	0.03	13.28	2.38	3.42
	1	27.58	28.2	19.78	86.8	93.3	89.67
	2	16.53	20.15	20.52	79.72	72.04	70.58
	5	21.42	24.85	12.46	64.83	81.48	73.23
	15	21.52	18.89	12.38	68.4	80.39	70.89
	30	8.45	1.34	2.45	66.3	55.34	65.24

## Sheet: Figure 2
Figure 2h.	Normalized intensity of Ac-K228
	WT	Sirt2-/-
Mouse 1	2.00804e+07	7.6755e+07
Mouse 2	1.82923e+07	7.31221e+07
Mouse 3	4.14371e+07	5.21736e+07
Mouse 4	4.74743e+07	7.52976e+07
Figure 2i.	Normalized intensity of Ac-K228
	WT	Sirt2-/-
Mouse 1	0	36300000
Mouse 2	0	74000000
Mouse 3	0	68200000
Mouse 4	0	68600000
Mouse 5		11700000
Figure 2j.	Left panel								Right panel (kD)
	[SH3-GST] Um	ac-K228 (LR)			K228 (LR)				LR K228	LR ac-K228
	0	43	45	45	42	45	43		32.98	69.41
	0.3125	44	49	46	41	49	46		30.27	73.9
	0.625	43	47	45	44	43	48		30.53	71.47
	1.25	46	47	42	44	50	50
	2.5	51	52	47	49	51	52
	5	53	52	47	52	54	51
	10	58	60	61	59	67	62
	20	66	69	67	79	81	82
	40	75	83	79	89	93	92
	80	93	96	95	101	98	99
	160	98	99	98	105	102	106
Figure 2k.	Left panel								Right panel(kD)
	[SH3-GST] uM	K228Q (LR)			K228R (LR)				LR K228R	LR K228Q
	0.156	67	60	62	67	69	68		17.9	45.39
	0.3125	65	65	66	69	73	69		8.21	49.62
	0.625	64	64	64	72	75	74		19.3	50.07
	1.25	68	66	70	71	78	74
	2.5	65	69	69	74	77	71
	5	69	69	67	80	75	76
	10	70	69	79	83	88	85
	20	81	89	83	93	95	97
	40	96	95	98	100	99	99
	80	97	104	102	110	106	108
	160	110	112	108	113	117	116

## Sheet: Figure 3
Figure 3c.	CD4+ P-ERK1/2 %
	min	WT			Sirt2-/-
	0	0.38	0.05	0.32	8.11	0.89	2.34
	1	28.36	20.54	20.34	79.5	54.11	63.65
	2	36.15	23.79	22.04	74.8	33.68	65.9
	5	32.9	20.42	18.45	66.8	34.03	59.87
	15	13.81	5.03	10.78	63.2	35.02	58.3
	30	12.49	1.79	6.34	45.9	30.33	50.39
Figure 3d.
		Naive WT			Naive Sirt2-/-			Activated WT			Activated Sirt2-/-
	0h	0.0465882	0.0666601	0.0882169	0.0883726	0.0786505	0.0821805	0.520936	0.555982	0.475512	0.423776	0.371501	0.44632
	2h	3.88754	3.02104	2.70519	5.63172	4.18667	6.30749	3.96683	3.52382	4.19714	5.72086	4.41762	5.77902
Figure 3e.
		Naive WT			Naive Sirt2-/-			Pre-Act WT			Pre-Act Sirt2-/-			Memory WT			Memory Sirt2-/-
	0h	0.661127	0.675785	0.672536	0.665065	0.546523	0.501847	0.236637	0.221832	0.21238	0.25534	0.194501	0.212398	0.157526	0.084107	0.158274	0.16274	0.19154	0.117533
	2h	1.11118	0.521984	1.4613	3.56178	3.52858	3.72405	1.12498	0.399842	1.5581	4.25313	3.26823	3.3372	1.1413	1.88831	1.14689	2.76388	3.14759	4.0015
Figure 3f.		Naive WT			Naive Sirt2-/-			Pre-Act WT			Pre-Act Sirt2-/-			Memory WT			Memory Sirt2-/-
	0h	0.03201	0.0291	0.01717	0.01858	0.0238	0.02342	0.0757929	0.0772674	0.0753278	0.0539316	0.0498326	0.0507653	0.0022013	0.14181	0.384993	0.0041437	0.0104414	0.0028121
	2h	2.46146	2.32248	2.66735	4.46316	4.28351	5.65418	0.334267	0.326207	0.405397	0.868333	0.90928	1.27316	1.29931	2.86424	1.66637	3.48652	3.67781	4.30714
Figure 3g.		CD4+ WT			CD4+Sirt2-/-			CD8+ WT			CD8+ Sirt2-/-
	0 min	21.27	27.6	17.7	20.58	26.9	30.7	1.32	1.24	0.94	1.75	1.62	2.54
	90 min	24.55	26.4	28.7	88.5	80.3	85.8	6.51	8.67	7.65	64.69	51.72	62.8
Figure 3i.		WT					Sirt2-/-
	Blood	1	1	1	1	1	1.00714	1.10874	1.00504	1.22664	1.14407
	LN	1	1	1	1	1	0.373626	0.337838	0.402174	0.328947	0.370787
	Spleen	1	1	1	1	1	0.655949	0.628931	0.63986	0.628378	0.636364
Figure 3k.		WT					Sirt2-/-
	Blood	1	1	1	1	1	1.03361	0.97097	1.06118	0.833155	1.20588
	LN	1	1	1	1	1	0.967879	0.964706	0.944608	0.932383	0.878863
	Spleen	1	1	1	1	1	0.909893	0.975192	0.931124	0.952546	0.96259

## Sheet: Figure 4
Figure 4a.
		WT				Sirt2-/-
	DN	0.58	0.77	0.78	0.69	1.59	1.03	1.37	1.3
	DN1	0.82	0.63	1.27	0.74	2.43	2.06	2.16	2.41
	DN2	1.19	1.42	1.38	1.14	2.52	1.82	2.6	2.53
	DN3	1.15	1.35	1.48	1.24	2.59	1.86	2.56	2.38
	DN4	1	1.32	1.19	1.08	2.48	1.73	2.41	2.27
	DP	1.03	1.26	1.1	1.12	2.59	2	2.7	2.42
	CD4 SP	1.05	1.22	1.44	0.97	2.7	2.07	2.51	2.75
	CD8 SP	1.05	1.11	1.47	0.94	2.68	2.21	2.36	2.67
Figure 4b.		WT				Sirt2-/-
	CD4+ Spleen	1.07	0.93	1.73	0.96	2.13	2.06	1.99	2.29
	CD8+ Spleen	1.12	0.96	1.85	0.98	2.26	2.24	2.04	2.44
	CD4+ LN	1.11	0.94	1.82	1	2.26	2.15	2.07	2.39
	CD8+ LN	1.15	0.94	1.91	1.01	2.37	2.27	2.08	2.44
Figure 4c.
	WT	Sirt2-/-
Mouse 1	35.6	21.5
Mouse 2	32.6	27.1
Mouse 3	18.6	27.5
Mouse 4	30.4	24.4
Figure 4d.		WT				Sirt2-/-
	CD4+ Spleen	0.93	0.69	1.17	0.78	0.82	1.11	0.78	0.96
	CD8+ Spleen	0.97	0.71	1.25	0.79	0.87	1.21	0.8	1.03
	CD4+ LN	0.96	0.7	1.23	0.8	0.87	1.16	0.81	1.01
	CD8+ LN	1	0.69	1.29	0.81	0.92	1.22	0.81	1.03
Figure 4e.
	WT	Sirt2-/-
Mouse 1	106251	160694
Mouse 2	120028	163945
Mouse 3	44886	136786
Mouse 4	69034	46776
Mouse 5	36251	110785
Mouse 6	17513	81349
Figure 4f.
	WT	Sirt2-/-
Mouse 1	0.00644302	0.0060084
Mouse 2	0.00611822	0.00585268
Mouse 3	0.00802166	0.00538344
Mouse 4	0.00951755	0.0077584
Mouse 5	0.00907218	0.00670279
Mouse 6	0.0155351	0.00631258
Figure 4h.	Contingency table
		Live	Dead
	Vehicle	100% (n=9)	0% (n=0)
	WT	100% (n=12)	0% (n=0)
	Sirt2-/-	64% (n=9)	36% (n=5)
Figure 4j.	Left panel	Liver damage			Middle panel	Serum ALT			Right panel	Serum AST
	Ctl	WT	Sirt2-/-		Ctl	WT	Sirt2-/-		Ctl	WT	Sirt2-/-
	0	87854	1076367		109	577	914		24.4653	377.381	929.827
	0	0	269315		125	223	981		66.9499	489.892	1000.88
	0	0	355610		156	510	1097		82.9183	173.015	807.354
	0	0	521290		159	335	914		46.7331	160.563	1019.48
	0	0	0		136	562	1098		95.5171	200.703	1290.36

## Sheet: Figure 5
Figure 5e.
	Days	WT							Sirt2-/-
	0	0	0	0	0	0	0	0	0	0	0	0	0	0	0
	8	5.292	0	8.064	23.5445	19.652	13.4865	90.944	2.601	11.492	0	0	0	0	0
	10	29.602	1.764	14.4	88.4835	93.288	70.304	132.618	1.296	43.706	0	0	0	0	0
	12	96.228	21.2355	59.048	274.604	235.872	172.062	333.036	8.47	172.062	0	0	0	0	0
	14	173.4	46.225	149.683	651.688	710.803	329.122	364.366	14.896	313.992	55.225	42.336	1.224	2.304	2.688
Figure 5f.
	Days	WT						Sirt2-/-
	4	2.816	2.25	2.432	0	3.564	0	0	0	0	0	0	0
	6	6.776	10.625	6.8355	0	7.406	0	0	0	0	0	0	0
	8	15.979	26.136	36.504	3.564	15.979	0	3.888	3.564	3.564	5.808	1.296	2.156
	10	25.432	38.332	45.387	5.808	22.05	3.564	14.7175	13.72	13.4865	10.14	7.26	7.938
	12	53.802	70.272	145.408	6.174	67.712	10.478	27.744	8.2	19.8	16.072	11.5625	16.038
	16	229.992	199.761	292.494	131.4	109.76	295.245	121.25	166.464	82.8375	185.9	59.643	76.2105
Figure 5h.
	Days	Vehicle									NTC								crSirt2 #2										crSirt2 #3
	0	0	0	0	0	0	0	0	0	0	0	0	0	0	0	0	0	0	0	0	0	0	0	0	0	0	0	0	0	0	0	0	0	0	0	0	0	0
	30	1	1	0	5	0	1	0	1	1	1	1	1	1	0	0	0	2	0	1	0	1	0	0	0	1	1	0	1	1	0	0	1	1	0	1	1	0
	32	1	0	1	2	1	1	0	1	1	1	1	1	0	1	0	1	1	1	1	0	1	1	1	1	1	1	1	1	1	1	1	1	0	0	0	1	2
	34	44	5	4	6	4	47	1	2	53	3	20	2	2	11	2	1	3	23	13	3	2	12	21	2	12	5	5	2	1	3	6	2	8	1	6	2	1
	36	105	39	74	147	43	59	30	12	88	5	63	12	18	73	44	1	38	91	46	63	6	79	72	35	40	4	26	32	37	44	5	23	39	1	44	9	22
	37	139	126	65	183	82	47	121	27	150	12	69	72	48	45	70	0	67	120	81	46	3	80	82	84	37	5	111	37	105	61	16	50	77	1	30	23	153
	38	156	86	133	180	212	120	158	75	280	63	144	85	50	142	92	1	92	89	104	63	4	59	77	65	57	1	130	64	92	71	21	80	120	2	113	49	100
	39	158	182	140	167	321	148	281	136	424	81	233	182	85	278	152	0	272	176	125	117	98	208	274	155	82	16	246	181	132	172	134	208	257	0	144	66	183
	40	195	282	366	332	383	349	418	150	668	217	351	451	244	239	395	1	271	252	238	145	5	208	296	163	149	108	155	211	186	281	74	150	212	70	165	115	138
	41	303	328	426	594	453	457	525	176	765	433	482	519	280	180	329	3	466	263	172	176	13	185	300	205	255	55	201	260	211	324	234	277	354	15	314	114	159
	42	572	425	569	779	879	617	630	402	1270	1459	636	535	412	418	794	227	785	348	251	339	93	391	457	290	341	104	410	450	319	529	370	542	435	45	367	327	454
	43	645	1013	598	618	1284	1187	779	609	1541	1077	834	1024	695	395	1446	157	1068	489	363	287	85	377	447	283	540	119	519	494	331	640	434	446	447	32	396	220	359
		M1	M2	M3	M4	M5	M6	M7	M8	M9	M1	M2	M3	M4	M5	M6	M7	M8	M1	M2	M3	M4	M5	M6	M7	M8	M9	M10	M1	M2	M3	M4	M5	M6	M7	M8	M9	M10
Figure 5j.
	Days	Vehicle					NTC					crSirt2#3
	0	0	0	0	0	0	0	0	0	0	0	0	0	0	0	0	0
	7	0	0	0	0	0	0	0	0	0	0	0		0	0	0	0
	14	0	0	0	0	0	0	0	0	0	0	0	0	0	0	0
	21	0	0	0	0	0	0	0	0	0	0	0	0	0	0	0	0
	27	269	277	163	441	438	256	406	392	161	228	293	72	131	54	118	577
	35	1286	1003	1339	1215	943	874	1971	1255	1625	1797	676	359	232	709	600	1200
	37	1931	1971	1705	2011	2126	1401	2521	1848	1884	1766	506	577	265	292	445	853
	39	1362	1650	1458	1361	1259	1221	2372	1972	1589	2244	530	557	592	529	610	1073
	42	2288	2172	1980	2880	1598	1707	3217	2816	3080	2202	495	913	423	373	955	798
	44	2997	2912	2831	3295	2034	3039	3301	2816	2766	3660	735	857	562	771	983	1070
		M1	M2	M3	M4	M5	M1	M2	M3	M4	M5	M1	M2	M3	M4	M5	M6

## Sheet: Extended Data Fig 1
Extended Data Fig 1b.	CD8+ p-Y394 LCK+(%)
	Time (min)	WT			Sirt2-/-
	0	0.2	0.04	0.32	5.97	3.49	4.93
	1	7.38	23.73	18.74	91.17	92	90.2
	2	9.64	21.98	20.14	63.5	88	90.39
	5	4.59	18.58	19.32	55.35	88.6	89.22
	15	8.76	17.48	17.84	58.78	91.3	88.37
	30	8.96	1.05	5.32	56.4	62.4	70.29

## Sheet: Extended Data Fig 2
Extended Data Fig 2c.
	NTC	crSirt2
	1788728	2279310
	1764309	3052223
	1639497	2610954
Extended Data Fig 2d.	TN	TEFF	TM	TILs
	1	20.4933	0	1.01747
		7.22996	0
		6.58615	0
		14.9194	0
		17.0931

## Sheet: Extended Data Fig 3
Extended Data Fig 3a.
	[SH3-GST]	ac-K228 (LR)			K228 (LR)
	0	45	49	53	53	60	58
	0.156	48	53	51	61	57	58
	0.3125	52	55	54	53	62	63
	0.625	53	50	55	61	56	63
	1.25	54	51	48	54	70	59
	2.5	54	55	52	62	57	58
	5	50	47	54	51	61	60
	10	48	50	53	57	57	58
	20	49	53	50	55	60	56
	40	47	52	50	59	62	60
	80	55	51	53	63	62	61
	160	54	55	54	62	60	61
Extended Data Fig 3g.
		Empty						Lck WT						K228R						K228Q
		Clone 1	Clone 2	Clone 3	Clone 4	Clone 5	Clone 6	Clone 1	Clone 2	Clone 3	Clone 4	Clone 5	Clone 6	Clone 1	Clone 2	Clone 3	Clone 4	Clone 5	Clone 6	Clone 1	Clone 2	Clone 3	Clone 4	Clone 5	Clone 6
	0h	0.027781	0.0142	0.02399	0.039573	0.069174	0.011445	0.0367	0.024186	0.039398	0.040713	0.05157	0.011259	0.043438	0.019047	0.027532	0.026873	0.05157	0.015661	0.034318	0.023731	0.034044	0.0488	0.121858	0.012205
	2h	0.038355	0.159015	0.021884	0.038095	0.064128	0.00701	1	1	1	1	1	1	0.986692	0.978325	0.879248	0.841948	1	0.348675	2.27238	1.64282	1.93546	5.91352	4.46032	2.17601
Extended Data Fig 3i.
		LCK WT				K228R				K228Q
	0h	0.158936	0.187423	0.184283	0.131853	0.0985341	0.104974	0.0780334	0.07439	0.0893002	0.0750867	0.108376	0.0683189
	2h	1.26891	1.30812	1.34263	1.01861	1.08692	1.28623	0.965828	0.611268	2.74735	1.7634	1.9434	2.56186
Extended Data Fig 3k.
		LCK WT				K228R				K228Q
	0h	0.0098372	0.0075873	0.0086027	0.006744	0.0555017	0.058793	0.0644589	0.0512388	0.593004	0.628579	0.577226	0.0508204
	2h	0.808395	1.25872	1.43706	1.04942	1.40504	2.103	2.06541	1.72851	4.68511	4.34451	5.35482	3.54204

## Sheet: Extended Data Fig 4
N/A

## Sheet: Extended Data Fig 5
Extended Data Fig 5d.	CD8+ P-ERK1/2+ (%)
	min	WT			Sirt2-/-
	0	0.56	0.33	0.22	10.21	1.75	1.2
	1	5.11	21.55	15.46	60.88	58.3	66.89
	2	4.1	19.91	18.32	55.66	57.7	63.39
	5	1.95	16.12	17.3	52.99	53.3	58.31
	15	4.37	8.4	7.32	53.2	46.22	55.62
	30	4.03	1.98	6.89	48.96	42.55	49.3
Extended Data Fig 5f.
		WT 0min					Sirt2-/- 0min					WT 30min					Sirt2-/- 30min
	NFATc2	6.263	6.84	7.48	6.778	7.11	11.241	10.547	12.995	8.215	11.554	9.544	11.84	9.995	10.214	9.254	21.547	18.214	25.221	25.152	22.182
	c-Jun	7.485	6.547	8.614	7.145	6.485	9.274	11.245	9.214	10.28	8.2158	10.114	9.148	8.185	11.021	7.221	15.214	16.884	21.254	22.01	19.321
Extended Data Fig 5g.
		WT					Sirt2-/-
	0min	0.54	0.39	0.41	0.37	0.14	0.54	0.59	0.61	0.51	0.58
	30min	0.57	0.66	0.67	0.55	0.59	0.98	0.77	0.81	0.73	0.87
Extended Data Fig 5i.
		WT					Sirt2-/-
	Blood	1	1	1	1		0.886792	0.770833	0.814696	0.951338
	LN	1	1	1	1	1	0.377778	0.455224	0.424242	0.681319	0.4
	Spleen	1	1	1	1	1	0.74359	0.62395	0.614973	0.615385	0.647059

[truncated: 5 more sheets: Extended Data Fig. 6, Extended Data Fig. 7, Extended Data Fig 8, Extended Data Fig 9, Extended Data Fig 10]
